# Supplementary material for: Clinical Outcomes with the Use of Dipeptidyl Peptidase-4 (DPP-4) Inhibitor Among Patients with Diabetes Mellitus and COVID-19: A Systematic Review of Observational Studies
Source: J Clin Med. 2026 Mar 10;15(6):2117. doi: 10.3390/jcm15062117 (PMC13026772; doi:10.3390/jcm15062117)
Supplement: Supplementary file 1 [file jcm-15-02117-s001.zip]

Archive with 1 entries (1 files):
- jcm-4144157-supplementary.pdf
